# Supplementary material for: Recent court ruling could increase the size and administrative complexity of the 340B program
Source: Health Aff Sch. 2024 Dec 3;2(12):qxae157. doi: 10.1093/haschl/qxae157 (PMC11642606; doi:10.1093/haschl/qxae157)
Supplement: qxae157_Supplementary_Data [file qxae157_supplementary_data.zip]

Archive with 4 entries (4 files):
- coi_disclosure_Nikpay.pdf
- Patient Attibution and 340B Supplemental Appendix R1.docx
- coi_disclosureCarey.docx
- coi_disclosure (JPB).docx
